# Supplementary material for: Conserved antigenic sites between MERS-CoV and Bat-coronavirus are revealed through sequence analysis
Source: Source Code Biol Med. 2016 Mar 9;11:3. doi: 10.1186/s13029-016-0049-7 (PMC4784407; doi:10.1186/s13029-016-0049-7)
Supplement: Additional file 1: Table S1. — Sequence related information. (XLSX 12 kb) [file 13029_2016_49_MOESM1_ESM.xlsx]

## Sheet: Sheet1
Supplementary Table S1: Sequence related information
			Accession Number
Virus Strain	Sequence ID	Spike (S) Protein	Envelope (E) Protein	Membrane (M) Protein	Nucleocapsid (N) Protein
MERS-CoV	MERS-1	AHC74098	AHC74103	AHC74104	AHC74105
MERS-CoV	MERS-2	AHC74088	AHC74092	AHC74094	AHC74095
MERS-CoV	MERS-3	AHE78108	AHL18096	AHL18097	AHL18098
MERS-CoV	MERS-4	AHE78097	AGN72644	AGN72645	AGN72646
MERS-CoV	MERS-5	AHL18090	YP_007188584	YP_007188585	AHZ64064
MERS-CoV	MERS-6	AHZ64057	AHZ64062	AGH58718	AHZ58508
MERS-CoV	MERS-7	AHZ58501	AHZ58506	AHZ64063	AHZ20791
MERS-CoV	MERS-8	AHZ20790	AGH58723	AHZ58507	YP_007188586
MERS-CoV	MERS-9	YP_007188579	AFY13312	AFY13313	AHY21476
MERS-CoV	MERS-10	AGH58717	AFS88941	AFS88942	AFY13314
MERS-CoV	MERS-11	AHY21469	AHY21474	AHY21475	AGH58724
MERS-CoV	MERS-12	AFY13307	AHE78115	AHE78111	AFS88943
MERS-CoV	MERS-13	AFS88936	AHE78104	AHE78100	AHE78112
MERS-CoV	MERS-14	AHN10812	AHN10821	AHN10818	AHE78101
MERS-CoV	MERS-15	AHI48739	AHN10817	AHI48837	AHN10819
MERS-CoV	MERS-16	AHI48737	AHI48836	AHI48824	AHI48838
MERS-CoV	MERS-17	AHI48711	AHI48832	AHI48818	AHI48819
MERS-CoV	MERS-18	AHI48702	AHI48829	AHI48717	AHI48812
MERS-CoV	MERS-19	AHI48692	AHI48823	AHI48708	AHI48810
MERS-CoV	MERS-20	AHI48682	AHI48817	AHI48698	AHI48808
MERS-CoV	MERS-21	AHI48672	AHI48716	AHI48688	AHI48806
MERS-CoV	MERS-22	AHI48662	AHI48707	AHI48678	AHI48804
MERS-CoV	MERS-23	AHI48626	AHI48697	AHI48668	AHI48718
MERS-CoV	MERS-24	AHI48616	AHI48687	AHI48658	AHI48689
MERS-CoV	MERS-25	AHI48605	AHI48677	AHI48632	AHI48679
MERS-CoV	MERS-26	AHI48594	AHI48667	AHI48622	AHI48659
MERS-CoV	MERS-27	AHI48583	AHI48657	AHI48611	AHI48649
MERS-CoV	MERS-28	AHI48572	AHI48631	AHI48600	AHI48647
MERS-CoV	MERS-29	AHI48561	AHI48621	AHI48589	AHI48644
MERS-CoV	MERS-30	AHI48550	AHI48610	AHI48578	AHI48641
MERS-CoV	MERS-31	AHI48539	AHI48599	AHI48567	AHI48638
MERS-CoV	MERS-32	AHI48528	AHI48588	AHI48556	AHI48635
MERS-CoV	MERS-33	AHI48517	AHI48577	AHI48545	AHI48633
MERS-CoV	MERS-34	AGV08379	AHI48566	AHI48534	AHI48623
MERS-CoV	MERS-35	AGV08584	AHI48555	AHI48523	AHI48612
MERS-CoV	MERS-36	AGV08573	AHI48544	AGV08385	AHI48601
MERS-CoV	MERS-37	AGV08558	AHI48533	AGV08590	AHI48590
MERS-CoV	MERS-38	AGV08546	AHI48522	AGV08579	AHI48579
MERS-CoV	MERS-39	AGV08535	AGV08384	AGV08564	AHI48568
MERS-CoV	MERS-40	AGV08524	AGV08578	AGV08552	AHI48557
MERS-CoV	MERS-41	AGV08505	AGV08563	AGV08541	AHI48546
MERS-CoV	MERS-42	AGV08492	AGV08551	AGV08530	AHI48535
MERS-CoV	MERS-43	AGV08480	AGV08540	AGV08516	AHI48524
MERS-CoV	MERS-44	AGV08467	AGV08529	AGV08511	AGV08386
MERS-CoV	MERS-45	AGV08455	AGV08510	AGV08501	AGV08591
MERS-CoV	MERS-46	AGV08444	AGV08497	AGV08498	AGV08580
MERS-CoV	MERS-47	AGV08438	AGV08485	AGV08486	AGV08565
MERS-CoV	MERS-48	AGV08426	AGV08472	AGV08473	AGV08553
MERS-CoV	MERS-49	AGV08408	AGV08460	AGV08461	AGV08542
MERS-CoV	MERS-50	AGV08390	AGV08449	AGV08450	AGV08531
MERS-CoV	MERS-51	AGN70973	AGV08431	AGV08432	AGV08517
MERS-CoV	MERS-52	AGN70962	AGV08413	AGV08414	AGV08512
MERS-CoV	MERS-53	AGN70951	AGV08395	AGV08396	AGV08502
MERS-CoV	MERS-54	AHY22555	AGN70978	AGN70979	AGV08499
MERS-CoV	MERS-55	AHY22565	AGN70967	AGN70968	AGV08487
MERS-CoV	MERS-56	AGN70929	AGN70956	AGN70957	AGV08474
MERS-CoV	MERS-57	AHY22535	AGN70934	AGN70935	AGV08462
MERS-CoV	MERS-58	AHY22545	AHB33331	AHB33332	AGV08451
MERS-CoV	MERS-59	AHY22525	AHY22569	AHY22570	AGV08418
MERS-CoV	MERS-60	AHB33326	AHY22559	AHY22560	AGV08415
MERS-CoV	MERS-61	AHZ90568	AHY22549	AHY22550	AGV08397
MERS-CoV	MERS-62	AHX71946	AHY22539	AHY22540	AGN70980
MERS-CoV	MERS-63		AHY22529	AHY22530	AGN70970
MERS-CoV	MERS-64		AGG22547	AGG22548	AGN70958
MERS-CoV	MERS-65				AGN70936
MERS-CoV	MERS-66				AHY22571
MERS-CoV	MERS-67				AHY22561
MERS-CoV	MERS-68				AHY22551
MERS-CoV	MERS-69				AHY22541
MERS-CoV	MERS-70				AHY22531
MERS-CoV	MERS-71				AHB33333
MERS-CoV	MERS-72				AGG22549
Bat-CoVHKU4	HKU4-1	YP_001039953	YP_001039958	ABN10845	YP_001039960
Bat-CoVHKU4	HKU4-2	ABN10866	ABN10871	ABN10854	ABN10873
Bat-CoVHKU4	HKU4-3	ABN10857	ABN10862	ABN10863	ABN10864
Bat-CoVHKU4	HKU4-4	ABN10848	ABN10853	ABN10872	ABN10855
Bat-CoVHKU4	HKU4-5	ABN10839	ABN10844	YP_001039959	ABN10846
Bat-CoVHKU5	HKU5-1	YP_001039962	YP_001039967	YP_001039968	YP_001039969
Bat-CoVHKU5	HKU5-2	ABN10902	ABN10907	ABN10908	ABN10909
Bat-CoVHKU5	HKU5-3	ABN10893	ABN10898	ABN10899	ABN10900
Bat-CoVHKU5	HKU5-4	ABN10884	ABN10889	ABN10890	ABN10891
Bat-CoVHKU5	HKU5-5	ABN10875	ABN10880	ABN10881	ABN10882
